# Supplementary material for: CXCR4+ PD-L1+ neutrophils are increased in non-survived septic mice
Source: iScience. 2025 Feb 22;28(4):112083. doi: 10.1016/j.isci.2025.112083 (PMC12003019; doi:10.1016/j.isci.2025.112083)
Supplement: Data S1. Tables S5 and S7 [file mmc2.xlsx]

## Sheet: Supp. Tab.5
Genes	p_val	avg_log2FC
Lmo4	0.0123206994283382	-0.255257055242075
Zfp68	0.0123206994283382	-0.255257055242075
Babam1	0.0123206994283382	-0.255257055242075
Spag7	0.0123206994283382	-0.255257055242075
Trappc12	0.0123206994283382	-0.255257055242075
Togaram1	0.0123206994283382	-0.255257055242075
Ggps1	0.0123206994283382	-0.255257055242075
Mzt1	0.0123206994283382	-0.255257055242075
Thoc1	0.0123206994283382	-0.255257055242075
Pacs1	0.0123206994283382	-0.255257055242075
Nipsnap3b	0.023795796527219	-0.255257055242075
Ing4	0.023795796527219	-0.255257055242075
Herc2	0.023795796527219	-0.255257055242075
Fbrs	0.023795796527219	-0.255257055242075
Terf2ip	0.023795796527219	-0.255257055242075
Zfp266	0.023795796527219	-0.255257055242075
Tex264	0.023795796527219	-0.255257055242075
Pym1	0.023795796527219	-0.255257055242075
Adam17	0.023795796527219	-0.255257055242075
Cdc42ep3	0.023795796527219	-0.255257055242075
Npc1	0.023795796527219	-0.255257055242075
Pggt1b	0.023795796527219	-0.255257055242075
Cyfip1	0.0454336465254592	-0.255257055242075
Gnpnat1	0.0454336465254592	-0.255257055242075
Msrb1	0.0454336465254592	-0.255257055242075
Arl6ip1	0.0343163859686335	-0.263895973515947
Ate1	0.0176244510691537	-0.265852170481273
Smarca4	0.030791426876085	-0.265852170481273
BE692007	0.0185334998856476	-0.274622380109006
Xpa	0.0249655286608562	-0.274622380109006
Trim27	0.0249655286608562	-0.274622380109006
Ndufa11	0.0402792127697203	-0.274622380109006
Srp14	0.0228158869101218	-0.282001910474603
Atp2a2	0.0145995731424451	-0.283900193697016
Trmt1l	0.0274092261584344	-0.283900193697016
Ebna1bp2	0.0274092261584344	-0.283900193697016
S100pbp	0.0274092261584344	-0.283900193697016
Kif1b	0.0274092261584344	-0.283900193697016
Rbm28	0.0274092261584344	-0.283900193697016
Tmem30a	0.0274092261584344	-0.283900193697016
Nfyb	0.0274092261584344	-0.283900193697016
Scyl2	0.0274092261584344	-0.283900193697016
Uimc1	0.0274092261584344	-0.283900193697016
Ccnl2	0.0438074305254674	-0.291496198673402
Fdx2	0.00632475537380601	-0.29373120305671
Asnsd1	0.0123856985930612	-0.29373120305671
Tubb2a	0.0123856985930612	-0.29373120305671
Polr2h	0.0123856985930612	-0.29373120305671
Cks2	0.0238367915445244	-0.29373120305671
Pdzd8	0.0238367915445244	-0.29373120305671
Araf	0.0238367915445244	-0.29373120305671
Med12	0.0238367915445244	-0.29373120305671
Miga1	0.0454026570984382	-0.29373120305671
Igkc	0.0454026570984382	-0.29373120305671
Atp5d	0.0471705856428047	-0.29373120305671
Smc3	0.0425184334254426	-0.297829771270331
Dph3	0.0186195880837159	-0.30061758864195
Mknk2	0.0339385140116582	-0.30061758864195
Topors	0.0238277562246279	-0.310246289839727
Pcm1	0.0238277562246279	-0.310246289839727
Fam32a	0.0238277562246279	-0.310246289839727
Tap2	0.0423006572165085	-0.310246289839727
Ostc	0.0443926269651189	-0.310246289839727
Wipf1	0.0481050552523616	-0.315264364606352
Arl5a	0.0446731375865315	-0.318822184019541
Actr2	0.023500951781533	-0.319476615893266
Mrpl23	0.0335691505150205	-0.319476615893266
Pdcd11	0.00743151860491635	-0.32042606972213
Hdlbp	0.0142533165928078	-0.32042606972213
Zscan29	0.0142533165928078	-0.32042606972213
Acp1	0.0142533165928078	-0.32042606972213
Mrpl2	0.0142533165928078	-0.32042606972213
Syt11	0.0266742173120742	-0.32042606972213
Ssbp3	0.0266742173120742	-0.32042606972213
Tia1	0.0266742173120742	-0.32042606972213
Vdac3	0.0274092261584344	-0.32042606972213
Ube2e1	0.0489375492040234	-0.320426069722131
Mga	0.0229478670191146	-0.324663062608601
Gnb2	0.0403494361224243	-0.324663062608601
Ipcef1	0.0403494361224243	-0.324663062608601
Dnajc2	0.0352192335407611	-0.32820342031385
Klhl9	0.00319685086025996	-0.331205908475373
Glyr1	0.00319685086025996	-0.331205908475373
Rad23b	0.0124247737599283	-0.331205908475373
Copg1	0.0124247737599283	-0.331205908475373
Coro7	0.0124247737599283	-0.331205908475373
Gm20559	0.0317459976166443	-0.334564920565288
Fkbp1a	0.0486599285196224	-0.334564920565288
Fip1l1	0.0357239644936144	-0.337358135456968
Nabp1	0.0124585847657266	-0.345011708000404
Thap3	0.0124585847657266	-0.345011708000404
Hspd1	0.0226941598580041	-0.345011708000404
Uso1	0.0226941598580041	-0.345011708000404
Sidt2	0.0226941598580041	-0.345011708000404
Gatad2b	0.0225515916808287	-0.34697322433369
Mau2	0.0296303070013164	-0.34697322433369
Rybp	0.00726971475403204	-0.356049979452852
Rbm7	0.00726971475403204	-0.356049979452852
Zfp800	0.01388512618898	-0.356049979452852
Copz1	0.01388512618898	-0.356049979452852
AI413582	0.01388512618898	-0.356049979452852
Tnfsf10	0.0142533165928078	-0.356049979452852
Mfsd10	0.0266800610699919	-0.356049979452852
Tcf20	0.0124850976275355	-0.357084540300979
Abracl	0.0221024438421496	-0.357084540300979
Nsd1	0.0307681028889103	-0.35868664489748
Rbl1	0.0063725676806052	-0.367731784500487
Larp1b	0.0063725676806052	-0.367731784500487
Paip2	0.0201983488469619	-0.367731784500487
Phf20l1	0.0247974239337874	-0.367731784500487
Fgfr1op2	0.0317504502604858	-0.367731784500487
Arf5	0.0384170040776338	-0.367731784500487
Atp6v1g1	0.0426198211167321	-0.367731784500487
Pou2f2	0.047408216391574	-0.367731784500487
Prdx2	0.00634027557045078	-0.378959039923741
Ppp1r11	0.0118687852243971	-0.378959039923741
Dock11	0.0118687852243971	-0.378959039923741
Hivep2	0.0226981776387305	-0.378959039923741
Cdv3	0.0163692415036354	-0.387097109367418
Dgka	0.0409737269045709	-0.387097109367418
Dhx9	0.0468179470052082	-0.387097109367418
Asxl2	0.0468179470052082	-0.387097109367418
Hspa8	0.0406600346906384	-0.387909666438117
Alyref	0.00362971010662983	-0.390815397613528
Cd7	0.00709308547230547	-0.390815397613528
Fam126a	0.0134967093473545	-0.390815397613528
Gpr83	0.0107939537027881	-0.391578526454855
Sp100	0.0295705766318057	-0.396300936697258
Ttc14	0.0243861892860606	-0.397479127894539
Eif3m	0.00672280468575473	-0.400153262192865
Tlk1	0.00828599247082197	-0.400153262192865
BC005537	0.0158592810320903	-0.400153262192865
Taldo1	0.000771146736422948	-0.403355694231208
Cbx3	0.0362814011967571	-0.40520648991915
Ms4a6b	0.0190696125496562	-0.410376121908981
Pan3	0.00489441889973828	-0.412125903858941
Sesn1	0.00604604200764976	-0.412125903858941
Eny2	0.00604604200764976	-0.412125903858941
Fam104a	0.0112782928086643	-0.412125903858941
Map2k2	0.0215793077008683	-0.412125903858941
Lcp1	0.0215793077008683	-0.412125903858941
Bcl11b	0.0396248273666733	-0.415037499278844
Rasa3	0.0174680695449858	-0.415666261564189
Kmt2c	0.0162346260654892	-0.426625473554056
Arhgap30	0.0285683045204295	-0.428032294768301
Hsp90aa1	0.0397330742647048	-0.42913232916463
Coro1a	0.00746623015633716	-0.435087052302252
Ltb	0.0211250542891505	-0.442079125960568
H2-T22	0.0185825552101775	-0.443680637733786
Herc1	0.0204735529637313	-0.444547381551318
Ppp1r21	0.0204735529637313	-0.444547381551318
Spn	0.0215793077008683	-0.444547381551318
Ikbke	0.0226981776387305	-0.444547381551318
Btg1	0.015412172019341	-0.44790213318447
Wasf2	0.00799386270807089	-0.455194625750826
Cd74	0.00355020576903117	-0.457929593472065
Esf1	0.0243676229052323	-0.457929593472065
Kmt2e	0.00847423696564151	-0.459654273941526
Ly6a	0.0456460645604723	-0.461707932709501
Sptan1	0.00213842970275485	-0.462889017540827
Mbnl3	0.00824021843988738	-0.462889017540827
Trim30a	0.0061994943824663	-0.463656204499023
Gdi2	0.0174131574949057	-0.467267458051401
Il2rb	0.0124328748622124	-0.469752721440996
Abcf1	0.0057523042080126	-0.476256241278656
Esyt2	0.00554278021731355	-0.479941288086512
Dcaf8	0.000828918151411657	-0.490351071164443
H2-T23	0.00975055596220955	-0.494843702403827
Srsf5	0.0215765977507248	-0.501314938879079
Atp5g1	0.00512654033720682	-0.509087633746029
Zfp91	0.0343146871570097	-0.51068973834253
Psmb10	0.0445426478489601	-0.512121693835662
Aak1	0.00355020576903117	-0.522059930891781
Klf6	0.0481730638674806	-0.527388450488973
Neb	0.0303019592868207	-0.5376567859428
Kcnq1ot1	0.0125332307304618	-0.549338590990435
Tnfaip3	0.0410512786360319	-0.549338590990435
Tmem234	0.00596400054039303	-0.551331722839876
Alkbh1	0.000614159067459946	-0.567404129336852
Ifi206	0.00137761349759404	-0.567404129336852
Eif4a1	0.000852260203130517	-0.574182661967914
4930523C07Rik	0.00276671072859681	-0.592518720977318
Psme2	0.0368279740242069	-0.595142280603559
Selenok	0.000867422699909497	-0.608739884004282
Gimap3	0.00228309923034122	-0.612618843624022
Slfn2	0.000627203598614742	-0.644571989859311
Gm42418	0.000240647060404812	-0.660513533728333
Irf2	0.00150253315697532	-0.665412333141172
Birc6	0.00110172502093414	-0.681392263404249
Plac8	0.000186397265563291	-0.827163403137784
Hbb-bt	0.0390761816589982	0.253756592245783
Med13l	0.0217690391504046	0.256759080407307
Gosr2	0.0217690391504046	0.256759080407307
Zfp622	0.0217690391504046	0.256759080407307
Cndp2	0.0417315734141612	0.256759080407307
Trim11	0.0386247886293181	0.263034405833794
Rps27	0.0451152127311171	0.268214644939474
Pten	0.0458236243141764	0.28177096841538
Cpne3	0.0337810664086617	0.288313814282152
Bcor	0.0337810664086617	0.288313814282152
Rpl36	0.0286896316302722	0.29552412348271
Mrps24	0.0410622668257788	0.297283967786704
Rpl37a	0.0189792296499614	0.299492738375158
Gstp1	0.00477396908509539	0.302562770020431
Bicdl1	0.00974378732175663	0.302562770020431
Mzt2	0.00974378732175663	0.302562770020431
Zmat2	0.0363784438361644	0.303645468038142
Rps21	0.0216292815677958	0.304278367824949
Rps15a	0.0299501533914995	0.304580851323466
Camk2d	0.0242769770706878	0.317394878146101
Rcc2	0.0242769770706878	0.317394878146101
Cenpa	0.0242769770706878	0.317394878146101
Qrich1	0.00910134574412464	0.324839690307266
Stk10	0.0339700694287898	0.336812331973342
Ppp1cc	0.0409737269045709	0.346865996637265
Eef1b2	0.0340998605497932	0.348686432261633
Selenos	0.0102979821025511	0.369233809665719
Ubb	0.0280561712244046	0.377011160257438
Csnk2a1	0.0478394938365805	0.377454316470688
Glrx3	0.00233815028184208	0.37851162325373
Btg3	0.0386666934267436	0.37851162325373
Pnpla8	0.0362022715405959	0.386107628230115
Rps29	0.00213298063836261	0.402509964540017
Cstb	0.00516529312983063	0.40485771939644
Ubac2	0.0283572686360682	0.405759685690833
Gm10076	0.0181098022845468	0.412070007575977
Rps28	0.0005828090486993	0.420163398564902
Ifngr1	0.0361577212128298	0.425817338032086
Eif1	0.0170309309393001	0.433089409082086
H2-Q4	0.0387551098450278	0.434328837887604
Sbno1	0.0113733391076637	0.452562193264615
mt-Nd3	0.0442672189608953	0.476149013582231
Satb1	0.0312121602851406	0.477293555523172
Leprotl1	0.0140959322314753	0.477940069108219
Klf2	0.024837789484435	0.496168091705466
Trac	0.0344821193477651	0.523743758721344
Tut4	0.012063927797422	0.524627492311543
Cirbp	0.0173234350231959	0.52729865589797
Srgn	0.0031229154091966	0.542631003014836
Srp19	0.000215792693972321	0.672910199996859
Irf1	0.0109649234383592	0.712121523188728

## Sheet: Supp. Tab.7
DEGs non-survived versus survived: monocytes
Genes	p_val	avg_log2FC
Cfb	0.0350630384709242	-0.250524833508638
Rsad2	0.0482003408004629	-0.251054762951875
Klf3	7.00769e+08	-0.251999879647701
Jund	3.3176e+09	-0.255136949418442
Clec4a3	5.56139e+09	-0.25615977472955
Msn	2.61254e+09	-0.25660691547497
Ankrd44	2.5186e+09	-0.258805977299153
Hsp90ab1	0.000618951741780622	-0.258871134281387
Pecam1	0.000392206545207663	-0.261392980986071
Anp32a	0.000441251414898891	-0.261579709425302
Samhd1	4.12725e+08	-0.262557632295941
Fgr	5.48334e+08	-0.262636338633672
Macf1	2.82499e+09	-0.263688731702612
Rasgrp2	4.7462e+08	-0.265885291309606
Fcgr4	0.000382220191388253	-0.26714358661538
Hspa8	0.000193405852715857	-0.270755442897847
Laptm5	0.000308680155261247	-0.271696665666056
Ncf1	3.28511e+08	-0.276469094092241
Klf4	0.000265530558661914	-0.280397300098422
Ifngr1	0.000114795345229843	-0.286126063662386
Stk10	1.45761e+09	-0.287168645787098
Btg1	0.013912872999478	-0.292452839096448
Treml4	5.84827e+08	-0.295833506914226
Celf2	2.05407e+08	-0.296257960069257
Rgs2	6.18217e+09	-0.297024586479001
Dusp16	1.45546e+09	-0.298305437002125
Unc119	1.74845e+07	-0.299541520097285
Spn	1.00546e+08	-0.300647174800185
Btg2	5.53782e+07	-0.301339114881022
Ripor2	7.13846e+07	-0.302539601826167
Ptprc	1.77728e+09	-0.304868159029622
Csf1r	2.30256e+08	-0.307096013945488
Bin2	5.32387e+06	-0.312114259837638
Rsrp1	9.06801e+06	-0.312829298039859
Ear2	1.07311e+08	-0.322542811108503
Vsir	1.77885e+08	-0.32317218590205
Krt80	734247	-0.32664238333313
Myo1g	4.03511e+08	-0.331475164879344
Cbfa2t3	2.78239e+06	-0.341631557552583
Ptpre	1.11339e+09	-0.34537662130996
Itgal	5.48117e+06	-0.346192286879027
Neat1	0.000204194886864539	-0.34729289264301
Cytip	61258.3	-0.347462281270855
Fabp4	6.16947e+08	-0.35002750804622
Serinc3	2.66993e+07	-0.350247771035008
Cebpb	3.96593e+06	-0.351199174133713
H2-K1	1.82282e+09	-0.356315060156141
Hspa5	0.00323296098151378	-0.356523179457119
Msrb1	4.66259e+08	-0.358932397393693
Itga4	3.88055e+09	-0.362787270960713
Ceacam1	1.59672e+07	-0.380539304600712
Pglyrp1	3.28341e+07	-0.382416077709646
Apoe	0.00193445962065694	-0.392774472127756
Prr13	1.34833e+08	-0.394537047179805
Nr4a1	138789	-0.412678226404922
Cd9	1.27959e+06	-0.418981510048272
Pou2f2	66161.7	-0.419483404310036
Lair1	32918.4	-0.422658726938112
Ccnd2	4.40221e+06	-0.426391773652214
Malat1	1.62768e+07	-0.434243201404487
Lst1	307111	-0.434463114169119
Abi3	1079.78	-0.465330547938642
Ap1s2	1.68637e+06	-0.474943250836834
Adgre5	902.789	-0.506667974744412
AW112010	0.000126750428853285	-0.522981044013372
Klf2	484.674	-0.576281617413613
Gngt2	64856.4	-0.641295147417317
Gm42418	0.0306737	-0.648092039109626
S100a8	0.000312929448460169	-0.864184665125634
S100a9	3562.85	-170610290516139
Aoah	1.75562e+09	0.250463208823492
Clec4d	0.000175593102263186	0.252479408511831
Capza2	2.62689e+07	0.253100484289554
Ctsl	7.04941e+08	0.257188739700279
Hif1a	0.00050446347817411	0.258806282528563
Pnp	0.000103236887765442	0.25988003790695
Tnip3	3.0326e+09	0.262079746321129
Tgfbi	2.79321e+09	0.269991074442605
Ms4a4c	0.000130753757416706	0.270923847178614
Edn1	6.49337e+09	0.278600663223262
Slfn2	261094	0.280937430511695
C3ar1	9.69385e+07	0.280983899086
Clec4a2	1.72529e+09	0.281917619767242
Rpl36al	1.872e+07	0.282323390561229
S100a11	1.25332e+09	0.284019430963129
Ccr1	3.83749e+08	0.286836872411342
Serp1	1.95533e+08	0.294360304401842
AA467197	0.0327352773331078	0.297018087296455
Atp6v0c	14832.6	0.300168988268887
Slc31a2	530233	0.300331688155118
Gna13	2.21167e+08	0.307393372232587
Rnh1	2.1538e+08	0.312845158814318
Id2	2.86699e+08	0.314051284455897
H1f0	6.58252e+08	0.33419606341744
Lgals3	3.47591e+09	0.336426870474627
Glrx	1.07936e+08	0.342314042836106
Ifitm2	4.18358	0.343738137532218
Crip1	7.35023e+08	0.344359766502661
Fn1	2.04102e+08	0.347515356934345
H2-Eb1	0.0452068024351909	0.350186354928876
Gm10076	2684.24	0.364105582155742
H3f3b	41.1063	0.369803224986252
Tmsb10	2.45223e+07	0.371535401803574
Clec4e	5.56469e+06	0.372977302447874
Sod2	65298.5	0.392389945162964
Mt1	1.34605e+08	0.410087369498468
Sec61g	0.0211362	0.435155290562884
Hp	0.0028243912664016	0.43860182206568
Cxcl10	7.56861e+09	0.457344720429008
S100a4	465058	0.475693770734692
Ly6c2	9.76012e+07	0.484592175691428
H2-Ab1	0.0484974498401294	0.490846275265254
Chil3	0.00102120508308515	0.515453292831545
Vim	362.329	0.528708351367433
Vcan	39147.5	0.536573248102367
S100a10	66.0873	0.541340764815642
Lyz2	624966	0.547041258984539
Ccl7	0.00606084375182601	0.551947443493193
F13a1	1782.15	0.56400288208551
Nfkbia	0.00347126	0.578621340601554
Sdc4	18.7944	0.629667505304462
Ccl2	197.792	0.846756412032357
Spp1	4.46601e+09	0.855748019940706
Ccl4	0.0167007550846383	123025187258746
